# Supplementary material for: Ranging Behaviour of Verreaux’s Eagles during the Pre-Breeding Period Determined through the Use of High Temporal Resolution Tracking
Source: PLoS One. 2016 Oct 10;11(10):e0163378. doi: 10.1371/journal.pone.0163378 (PMC5056708; doi:10.1371/journal.pone.0163378)
Supplement: S1 Data — (XLSX) [file pone.0163378.s001.xlsx]

## Sheet: trips data_PLOS.csv
eagle_id	area	date	start_time	end_time	trip_dist	max_dist	trip_mins	speed_kmh	res_light
722	Cederberg	2013-04-22	2016-07-26 07:01:50	2016-07-26 07:14:12	1.57	0.69	12.3667	7.61725	11.19
722	Cederberg	2013-04-16	2016-07-26 07:04:25	2016-07-26 10:18:40	3.74	1.34	194.25	1.15521	11.2594
722	Cederberg	2013-04-28	2016-07-26 07:05:11	2016-07-26 07:37:55	1.52	0.64	32.7333	2.78615	11.0303
722	Cederberg	2013-04-21	2016-07-26 07:12:55	2016-07-26 11:44:11	15.82	3.91	271.267	3.49914	11.0236
721	Cederberg	2012-04-30	2016-07-26 07:19:10	2016-07-26 09:11:49	31.22	9.62	112.65	16.6285	10.7608
722	Cederberg	2013-04-15	2016-07-26 07:27:27	2016-07-26 08:43:12	2.79	1.16	75.75	2.2099	10.8947
722	Cederberg	2013-04-28	2016-07-26 07:42:15	2016-07-26 11:50:15	16	3.77	248	3.87097	10.4125
722	Cederberg	2013-04-27	2016-07-26 07:57:27	2016-07-26 09:27:37	1.36	0.63	90.1667	0.904991	10.1758
722	Cederberg	2013-04-22	2016-07-26 08:01:51	2016-07-26 10:34:34	1.25	0.51	152.717	0.491106	10.1897
722	Cederberg	2013-05-03	2016-07-26 08:07:31	2016-07-26 15:51:48	61.7	6.39	464.283	7.97358	9.9125
721	Cederberg	2012-05-01	2016-07-26 08:16:30	2016-07-26 08:19:23	1.28	0.44	2.88333	26.6358	9.78972
722	Cederberg	2013-04-20	2016-07-26 08:21:17	2016-07-26 08:23:31	1.41	0.91	2.23333	37.8806	9.9025
722	Cederberg	2013-05-01	2016-07-26 08:25:08	2016-07-26 13:19:52	24.08	3.05	294.733	4.90206	9.64944
721	Cederberg	2012-04-24	2016-07-26 08:30:29	2016-07-26 08:37:36	1.38	0.86	7.11667	11.6347	9.6725
721	Cederberg	2012-04-23	2016-07-26 08:34:56	2016-07-26 11:30:57	30.43	4.29	176.017	10.3729	9.61611
722	Cederberg	2013-04-12	2016-07-26 08:45:50	2016-07-26 11:09:38	11.85	3.01	143.8	4.94437	9.64778
722	Cederberg	2013-04-20	2016-07-26 08:50:38	2016-07-26 12:38:40	33.27	5.92	228.033	8.75398	9.41333
722	Cederberg	2013-04-29	2016-07-26 09:02:01	2016-07-26 11:25:49	23.49	4.72	143.8	9.80111	9.06667
721	Cederberg	2012-04-24	2016-07-26 09:06:24	2016-07-26 09:53:38	5.88	1.86	47.2333	7.4693	9.07389
721	Cederberg	2012-04-27	2016-07-26 09:13:49	2016-07-26 13:41:25	30.14	3.42	267.6	6.75785	8.89889
722	Cederberg	2013-04-15	2016-07-26 09:17:35	2016-07-26 09:55:43	1.64	0.71	38.1333	2.58042	9.05917
722	Cederberg	2013-04-30	2016-07-26 09:20:37	2016-07-26 09:33:05	1.95	1.13	12.4667	9.38503	8.74056
721	Cederberg	2012-04-22	2016-07-26 09:25:43	2016-07-26 10:48:52	6.94	1.43	83.15	5.00782	8.7875
721	Cederberg	2012-05-01	2016-07-26 09:33:23	2016-07-26 09:45:31	1.12	0.55	12.1333	5.53846	8.50833
721	Cederberg	2012-04-13	2016-07-26 09:45:24	2016-07-26 09:47:46	1.4	0.47	2.36667	35.493	8.63028
722	Cederberg	2013-04-27	2016-07-26 09:47:03	2016-07-26 09:51:51	1.16	0.53	4.8	14.5	8.34917
721	Cederberg	2012-05-02	2016-07-26 09:49:46	2016-07-26 09:56:58	1.58	0.67	7.2	13.1667	8.21972
722	Cederberg	2013-04-11	2016-07-26 09:55:07	2016-07-26 11:08:35	7.29	2.5	73.4667	5.95372	8.51333
721	Cederberg	2012-04-24	2016-07-26 09:56:13	2016-07-26 10:21:05	4.36	1.69	24.8667	10.5201	8.24361
722	Cederberg	2013-04-15	2016-07-26 09:58:09	2016-07-26 11:50:20	21.76	3.3	112.183	11.6381	8.38306
721	Cederberg	2012-04-12	2016-07-26 10:00:40	2016-07-26 12:24:23	6.48	1.65	143.717	2.70532	8.39583
721	Cederberg	2012-05-06	2016-07-26 10:01:15	2016-07-26 13:38:15	27.66	3.06	217	7.64793	7.96972
721	Cederberg	2012-05-02	2016-07-26 10:01:46	2016-07-26 10:11:38	1.05	0.58	9.86667	6.38514	8.01972
721	Cederberg	2012-04-26	2016-07-26 10:06:02	2016-07-26 14:33:35	20.37	5.17	267.55	4.56812	8.04556
721	Cederberg	2012-04-30	2016-07-26 10:06:04	2016-07-26 10:18:19	1.35	0.57	12.25	6.61224	7.97917
721	Cederberg	2012-05-02	2016-07-26 10:14:03	2016-07-26 11:03:54	5.53	1.68	49.85	6.65597	7.815
721	Cederberg	2012-04-20	2016-07-26 10:19:16	2016-07-26 10:23:02	1.92	0.86	3.76667	30.5841	7.93167
722	Cederberg	2013-04-27	2016-07-26 10:20:39	2016-07-26 10:39:57	7.14	2.67	19.3	22.1969	7.78917
721	Cederberg	2012-04-30	2016-07-26 10:20:43	2016-07-26 11:49:45	13.58	1.63	89.0333	9.15163	7.735
722	Cederberg	2013-04-16	2016-07-26 10:21:07	2016-07-26 11:05:00	2.16	0.92	43.8833	2.95329	7.98111
721	Cederberg	2012-04-24	2016-07-26 10:23:28	2016-07-26 10:53:04	5.22	2	29.6	10.5811	7.78944
721	Cederberg	2012-04-20	2016-07-26 10:26:45	2016-07-26 13:03:47	12.84	2.35	157.033	4.90596	7.80694
722	Cederberg	2013-04-30	2016-07-26 10:33:00	2016-07-26 12:16:56	3.17	0.66	103.933	1.83002	7.53417
721	Cederberg	2012-05-01	2016-07-26 10:36:08	2016-07-26 14:06:05	39.85	5.32	209.95	11.3884	7.4625
721	Cederberg	2012-04-11	2016-07-26 10:49:30	2016-07-26 10:54:17	1.2	0.74	4.78333	15.0523	7.60194
721	Cederberg	2012-04-22	2016-07-26 10:51:13	2016-07-26 12:05:21	6.52	1.53	74.1333	5.27698	7.3625
721	Cederberg	2012-04-11	2016-07-26 10:59:22	2016-07-26 11:37:46	7.34	2.22	38.4	11.4688	7.4375
721	Cederberg	2012-05-07	2016-07-26 10:59:50	2016-07-26 15:21:40	52.56	3.49	261.833	12.0443	6.97944
721	Cederberg	2012-04-10	2016-07-26 11:01:29	2016-07-26 12:57:30	29.41	5.04	116.017	15.2099	7.4225
721	Cederberg	2012-05-02	2016-07-26 11:09:09	2016-07-26 11:26:36	1.12	0.45	17.45	3.851	6.89667
721	Cederberg	2012-04-21	2016-07-26 11:12:34	2016-07-26 11:20:03	4.2	1.78	7.48333	33.6748	7.025
722	Cederberg	2013-04-11	2016-07-26 11:12:50	2016-07-26 17:35:15	63.62	9.35	382.417	9.98178	7.21806
721	Cederberg	2012-05-08	2016-07-26 11:13:45	2016-07-26 13:01:00	21.58	4.09	107.25	12.0727	6.73389
721	Cederberg	2012-04-24	2016-07-26 11:15:29	2016-07-26 12:12:17	14.5	2.35	56.8	15.3169	6.9225
722	Cederberg	2013-04-14	2016-07-26 11:20:43	2016-07-26 11:42:39	7.77	2.86	21.9333	21.2553	7.02667
722	Cederberg	2013-04-27	2016-07-26 11:21:33	2016-07-26 13:33:08	39.45	6.66	131.583	17.9886	6.77417
721	Cederberg	2012-04-21	2016-07-26 11:25:01	2016-07-26 15:21:33	15.1	2.18	236.533	3.83033	6.8175
722	Cederberg	2013-04-12	2016-07-26 11:27:15	2016-07-26 14:08:59	31.37	2.99	161.733	11.6377	6.9575
721	Cederberg	2012-05-02	2016-07-26 11:29:14	2016-07-26 12:58:34	13.08	1.91	89.3333	8.78507	6.56194
722	Cederberg	2013-04-29	2016-07-26 11:35:20	2016-07-26 12:14:27	3.46	1.29	39.1167	5.3072	6.51139
721	Cederberg	2012-04-23	2016-07-26 11:36:01	2016-07-26 12:43:50	17	2.76	67.8167	15.0406	6.59806
721	Cederberg	2012-04-11	2016-07-26 11:40:10	2016-07-26 14:55:37	9.33	2.75	195.45	2.86416	6.7575
722	Cederberg	2013-04-14	2016-07-26 11:45:34	2016-07-26 12:14:40	11.96	4.34	29.1	24.6598	6.6125
722	Cederberg	2013-05-02	2016-07-26 11:46:51	2016-07-26 12:18:28	15.38	4.91	31.6167	29.1871	6.27222
722	Cederberg	2013-04-21	2016-07-26 11:47:32	2016-07-26 12:54:03	6.12	2.67	66.5167	5.52042	6.44667
722	Cederberg	2013-04-28	2016-07-26 11:52:39	2016-07-26 13:00:10	10.44	3.93	67.5167	9.27771	6.23917
722	Cederberg	2013-04-15	2016-07-26 12:00:48	2016-07-26 12:59:41	11.81	3	58.8833	12.034	6.33889
721	Cederberg	2012-04-22	2016-07-26 12:07:46	2016-07-26 12:17:06	1.67	0.66	9.33333	10.7357	6.08667
722	Cederberg	2013-04-16	2016-07-26 12:09:30	2016-07-26 13:18:06	13	2.89	68.6	11.3703	6.17472
722	Cederberg	2013-04-29	2016-07-26 12:16:56	2016-07-26 14:05:22	14.2	2.45	108.433	7.85736	5.81806
722	Cederberg	2013-04-14	2016-07-26 12:17:05	2016-07-26 12:38:39	2.63	0.99	21.5667	7.31685	6.08722
721	Cederberg	2012-04-22	2016-07-26 12:19:29	2016-07-26 15:24:33	41.95	5.63	185.067	13.6005	5.89139
722	Cederberg	2013-04-30	2016-07-26 12:19:35	2016-07-26 12:49:09	1.15	0.64	29.5667	2.33371	5.75778
721	Cederberg	2012-04-30	2016-07-26 12:23:14	2016-07-26 14:00:08	8.14	1.78	96.9	5.04025	5.69306
721	Cederberg	2012-04-12	2016-07-26 12:28:35	2016-07-26 17:22:02	69.3	3.98	293.45	14.1694	5.93056
722	Cederberg	2013-04-20	2016-07-26 12:41:05	2016-07-26 13:15:08	13.18	5.44	34.05	23.2247	5.5725
722	Cederberg	2013-04-24	2016-07-26 12:45:46	2016-07-26 14:07:53	17.89	3.09	82.1167	13.0716	5.42222
722	Cederberg	2013-04-22	2016-07-26 12:46:02	2016-07-26 14:11:06	18.29	5.21	85.0667	12.9005	5.45333
721	Cederberg	2012-05-03	2016-07-26 12:46:17	2016-07-26 15:13:31	10.11	1.95	147.233	4.11999	5.2625
721	Cederberg	2012-04-23	2016-07-26 12:48:40	2016-07-26 13:03:14	3.23	0.84	14.5667	13.3043	5.38722
722	Cederberg	2013-04-30	2016-07-26 12:51:14	2016-07-26 14:28:21	16.92	3.28	97.1167	10.4534	5.23028
722	Cederberg	2013-05-02	2016-07-26 12:55:42	2016-07-26 13:39:38	11.93	4.63	43.9333	16.2929	5.12472
721	Cederberg	2012-04-10	2016-07-26 13:00:10	2016-07-26 14:27:38	15.37	1.63	87.4667	10.5434	5.44444
721	Cederberg	2012-05-02	2016-07-26 13:01:03	2016-07-26 15:55:50	8.64	1.32	174.783	2.96596	5.03167
722	Cederberg	2013-04-15	2016-07-26 13:04:29	2016-07-26 13:54:00	14.61	3.27	49.5167	17.7031	5.2775
721	Cederberg	2012-04-23	2016-07-26 13:05:52	2016-07-26 14:27:46	14.6	2.5	81.9	10.696	5.10056
721	Cederberg	2012-04-20	2016-07-26 13:07:31	2016-07-26 13:20:36	2.48	1.29	13.0833	11.3732	5.1275
722	Cederberg	2013-04-20	2016-07-26 13:17:34	2016-07-26 13:59:23	8.26	2.34	41.8167	11.8517	4.96444
722	Cederberg	2013-05-01	2016-07-26 13:22:24	2016-07-26 13:48:53	11.78	5.01	26.4833	26.6885	4.695
721	Cederberg	2012-04-20	2016-07-26 13:23:01	2016-07-26 13:53:56	6.35	1.52	30.9167	12.3235	4.86917
721	Cederberg	2012-04-25	2016-07-26 13:24:48	2016-07-26 15:41:53	2.86	0.8	137.083	1.25179	4.75
722	Cederberg	2013-04-28	2016-07-26 13:31:34	2016-07-26 14:22:31	12.16	3.29	50.95	14.3199	4.59056
721	Cederberg	2012-05-05	2016-07-26 13:35:35	2016-07-26 13:38:01	1.17	0.62	2.43333	28.8493	4.41167
722	Cederberg	2013-04-21	2016-07-26 13:38:20	2016-07-26 15:34:51	3.63	1.08	116.517	1.86926	4.6
721	Cederberg	2012-05-05	2016-07-26 13:40:51	2016-07-26 14:04:03	5.16	2.68	23.2	13.3448	4.32389
722	Cederberg	2013-05-02	2016-07-26 13:46:44	2016-07-26 15:09:08	26.79	4.4	82.4	19.5073	4.27417
722	Cederberg	2013-05-01	2016-07-26 13:53:24	2016-07-26 15:09:58	4.25	1.27	76.5667	3.33043	4.17833
722	Cederberg	2013-04-20	2016-07-26 14:01:49	2016-07-26 14:40:08	10.27	3.12	38.3167	16.0818	4.22694
721	Cederberg	2012-04-30	2016-07-26 14:05:00	2016-07-26 14:21:19	4.56	1.87	16.3167	16.7681	3.99694
721	Cederberg	2012-05-05	2016-07-26 14:10:49	2016-07-26 14:47:22	8.8	3.16	36.55	14.446	3.82444
722	Cederberg	2013-04-15	2016-07-26 14:11:22	2016-07-26 14:59:27	17.93	5.87	48.0833	22.3737	4.16278
721	Cederberg	2012-04-20	2016-07-26 14:11:31	2016-07-26 14:35:36	7.65	2.69	24.0833	19.0588	4.06083
722	Cederberg	2013-04-12	2016-07-26 14:11:31	2016-07-26 14:57:08	15.37	3.75	45.6167	20.2163	4.21972
722	Cederberg	2013-04-24	2016-07-26 14:13:00	2016-07-26 15:07:25	14.28	5.12	54.4167	15.7452	3.96833
722	Cederberg	2013-04-16	2016-07-26 14:14:05	2016-07-26 14:47:27	10.17	3.12	33.3667	18.2877	4.09833
721	Cederberg	2012-04-27	2016-07-26 14:17:12	2016-07-26 18:32:00	18.71	2.69	254.8	4.40581	3.8425
722	Cederberg	2013-04-23	2016-07-26 14:18:28	2016-07-26 15:26:50	8.02	2.6	68.3667	7.03852	3.895
722	Cederberg	2013-04-27	2016-07-26 14:20:23	2016-07-26 14:47:21	14.8	5.93	26.9667	32.9295	3.79361
722	Cederberg	2013-04-19	2016-07-26 14:21:01	2016-07-26 14:40:40	3.81	1.09	19.65	11.6336	3.92556
721	Cederberg	2012-04-30	2016-07-26 14:23:39	2016-07-26 14:26:04	1.52	0.66	2.41667	37.7379	3.68611
722	Cederberg	2013-04-28	2016-07-26 14:24:55	2016-07-26 14:54:03	19.27	8.76	29.1333	39.6865	3.70139
721	Cederberg	2012-04-30	2016-07-26 14:33:15	2016-07-26 15:21:31	9.77	1.82	48.2667	12.145	3.52611
721	Cederberg	2012-04-23	2016-07-26 14:35:12	2016-07-26 15:14:25	9.98	3.15	39.2167	15.269	3.61167
722	Cederberg	2013-04-30	2016-07-26 14:37:58	2016-07-26 15:20:37	2.98	1.14	42.65	4.19226	3.45139
722	Cederberg	2013-04-14	2016-07-26 14:38:57	2016-07-26 15:17:20	24.52	11.47	38.3833	38.3291	3.72278
722	Cederberg	2013-04-19	2016-07-26 14:42:36	2016-07-26 15:34:37	9.67	3.16	52.0167	11.1541	3.56583
721	Cederberg	2012-04-26	2016-07-26 14:48:06	2016-07-26 14:54:35	2.38	1.22	6.48333	22.0257	3.34444
722	Cederberg	2013-04-22	2016-07-26 14:48:11	2016-07-26 16:55:23	21.63	4.68	127.2	10.2028	3.4175
722	Cederberg	2013-04-27	2016-07-26 14:49:32	2016-07-26 14:51:59	2.6	1.24	2.45	63.6735	3.30778
722	Cederberg	2013-04-20	2016-07-26 14:49:49	2016-07-26 15:34:37	13.91	2.87	44.8	18.6295	3.42694
722	Cederberg	2013-04-16	2016-07-26 14:50:07	2016-07-26 15:06:23	2.96	1.31	16.2667	10.918	3.49778
721	Cederberg	2012-04-20	2016-07-26 14:54:10	2016-07-26 17:18:14	26.33	3.74	144.067	10.9658	3.35
722	Cederberg	2013-04-28	2016-07-26 14:56:25	2016-07-26 15:36:07	17.56	3.56	39.7	26.539	3.17639
721	Cederberg	2012-04-11	2016-07-26 14:58:01	2016-07-26 16:48:42	10.16	1.8	110.683	5.5076	3.46
722	Cederberg	2013-04-12	2016-07-26 15:04:30	2016-07-26 17:31:29	45.49	10.23	146.983	18.5695	3.33667
722	Cederberg	2013-04-13	2016-07-26 15:05:51	2016-07-26 17:37:36	39.1	3.34	151.75	15.4596	3.29417
721	Cederberg	2012-04-26	2016-07-26 15:11:28	2016-07-26 17:23:07	14.07	4.11	131.65	6.41246	2.955
722	Cederberg	2013-05-02	2016-07-26 15:11:33	2016-07-26 17:05:17	31.8	4.69	113.733	16.7761	2.86056
722	Cederberg	2013-04-24	2016-07-26 15:12:15	2016-07-26 16:01:02	8.76	3.89	48.7833	10.7742	2.98083
722	Cederberg	2013-05-01	2016-07-26 15:12:21	2016-07-26 17:57:21	62.49	15.51	165	22.7236	2.8625
721	Cederberg	2012-04-10	2016-07-26 15:16:38	2016-07-26 15:24:10	2.76	1.15	7.53333	21.9823	3.17
721	Cederberg	2012-04-23	2016-07-26 15:16:49	2016-07-26 17:24:56	27.79	5.72	128.117	13.0147	2.91806
722	Cederberg	2013-04-27	2016-07-26 15:18:02	2016-07-26 15:42:16	14.51	6.54	24.2333	35.9257	2.83278
722	Cederberg	2013-04-29	2016-07-26 15:18:54	2016-07-26 15:46:15	10.65	3.32	27.35	23.3638	2.78528
721	Cederberg	2012-04-21	2016-07-26 15:24:02	2016-07-26 15:38:42	3.61	1.4	14.6667	14.7682	2.83389
721	Cederberg	2012-05-07	2016-07-26 15:24:36	2016-07-26 16:13:59	8.63	2.72	49.3833	10.4853	2.56667
721	Cederberg	2012-04-10	2016-07-26 15:26:34	2016-07-26 16:38:18	10.07	2.95	71.7333	8.42286	3.00444
721	Cederberg	2012-04-22	2016-07-26 15:27:24	2016-07-26 16:45:31	6.3	1.49	78.1167	4.83892	2.75944
722	Cederberg	2013-04-23	2016-07-26 15:29:13	2016-07-26 16:13:48	16.12	3.99	44.5833	21.6942	2.71583
721	Cederberg	2012-05-03	2016-07-26 15:42:49	2016-07-26 17:31:10	7.94	2.81	108.35	4.39686	2.32028
722	Cederberg	2013-04-27	2016-07-26 15:51:52	2016-07-26 16:38:47	15.64	5.45	46.9167	20.0014	2.26889
722	Cederberg	2013-04-30	2016-07-26 15:52:22	2016-07-26 16:25:57	14.77	5.81	33.5833	26.3881	2.21139
722	Cederberg	2013-05-03	2016-07-26 15:54:13	2016-07-26 16:06:15	8.47	3.41	12.0333	42.2327	2.13417
721	Cederberg	2012-05-02	2016-07-26 15:57:56	2016-07-26 16:02:12	1.19	0.62	4.26667	16.7344	2.08361
722	Cederberg	2013-04-14	2016-07-26 16:01:20	2016-07-26 16:13:31	7.75	3.23	12.1833	38.1669	2.34972
721	Cederberg	2012-04-25	2016-07-26 16:02:41	2016-07-26 16:17:19	1.13	0.62	14.6333	4.63326	2.11861
722	Cederberg	2013-04-28	2016-07-26 16:03:12	2016-07-26 16:44:38	17.59	5.38	41.4333	25.4722	2.06333
722	Cederberg	2013-04-19	2016-07-26 16:03:26	2016-07-26 16:21:27	12.74	5.52	18.0167	42.4274	2.21861
721	Cederberg	2012-05-02	2016-07-26 16:04:21	2016-07-26 18:52:28	12.04	3.59	168.117	4.29702	1.97667
721	Cederberg	2012-05-08	2016-07-26 16:06:15	2016-07-26 16:09:58	1.3	0.91	3.71667	20.9865	1.85889
722	Cederberg	2013-04-24	2016-07-26 16:08:09	2016-07-26 16:18:37	2.51	1.17	10.4667	14.3885	2.04917
722	Cederberg	2013-05-03	2016-07-26 16:08:36	2016-07-26 17:30:02	29.5	6.87	81.4333	21.7356	1.89444
721	Cederberg	2012-04-25	2016-07-26 16:22:23	2016-07-26 17:53:19	11.29	4.02	90.9333	7.44941	1.79028
722	Cederberg	2013-04-19	2016-07-26 16:23:40	2016-07-26 18:15:01	17.81	2.35	111.35	9.59677	1.88139
722	Cederberg	2013-04-15	2016-07-26 16:30:24	2016-07-26 16:58:26	13.07	6.01	28.0333	27.9738	1.84556
722	Cederberg	2013-04-14	2016-07-26 16:35:14	2016-07-26 16:48:00	6.62	2.96	12.7667	31.1123	1.78472
722	Cederberg	2013-04-24	2016-07-26 16:39:53	2016-07-26 16:59:21	2.23	0.93	19.4667	6.87329	1.52028
722	Cederberg	2013-04-20	2016-07-26 16:40:48	2016-07-26 16:43:08	2.98	1.33	2.33333	76.6286	1.57722
722	Cederberg	2013-04-27	2016-07-26 16:41:27	2016-07-26 17:28:18	17.64	2.64	46.85	22.5912	1.4425
722	Cederberg	2013-04-21	2016-07-26 16:43:23	2016-07-26 17:48:28	3.02	0.85	65.0833	2.78412	1.51583
722	Cederberg	2013-04-20	2016-07-26 16:45:47	2016-07-26 16:55:24	3.52	1.56	9.61667	21.9619	1.49417
722	Cederberg	2013-04-28	2016-07-26 16:47:03	2016-07-26 17:11:19	6.7	2.96	24.2667	16.5659	1.3325
722	Cederberg	2013-04-14	2016-07-26 16:50:28	2016-07-26 17:23:13	9.33	4.06	32.75	17.0931	1.53083
722	Cederberg	2013-04-26	2016-07-26 16:53:34	2016-07-26 17:10:32	6.49	2.23	16.9667	22.9509	1.2575
721	Cederberg	2012-04-10	2016-07-26 17:01:31	2016-07-26 17:13:15	5.13	2.36	11.7333	26.233	1.42194
721	Cederberg	2012-04-30	2016-07-26 17:05:51	2016-07-26 18:20:31	4.03	1.55	74.6667	3.23839	0.982778
722	Cederberg	2013-04-30	2016-07-26 17:06:52	2016-07-26 17:23:30	1.37	0.83	16.6333	4.94188	0.969722
721	Cederberg	2012-04-10	2016-07-26 17:16:05	2016-07-26 17:51:08	9.88	2.44	35.05	16.913	1.17917
722	Cederberg	2013-04-28	2016-07-26 17:27:18	2016-07-26 17:42:14	3.05	0.98	14.9333	12.2545	0.661667
722	Cederberg	2013-05-02	2016-07-26 17:29:41	2016-07-26 17:32:05	1.17	0.45	2.4	29.25	0.558333
722	Cederberg	2013-05-03	2016-07-26 17:37:23	2016-07-26 18:16:43	5.51	2.22	39.3333	8.40508	0.414722
721	Cederberg	2012-05-03	2016-07-26 17:49:00	2016-07-26 18:20:27	1.05	0.58	31.45	2.00318	0.217222
722	Cederberg	2013-04-21	2016-07-26 17:51:51	2016-07-26 17:54:00	1.56	0.95	2.15	43.5349	0.374722
722	Cederberg	2013-05-02	2016-07-26 18:06:36	2016-07-26 18:13:22	2.36	0.79	6.76667	20.9261	0
722	Cederberg	2013-04-14	2016-07-26 18:11:29	2016-07-26 18:26:41	6.39	3.12	15.2	25.2237	0.180556
721	Cederberg	2012-04-26	2016-07-26 18:14:09	2016-07-26 18:21:09	2.46	0.85	7	21.0857	0
722	Cederberg	2013-04-21	2016-07-26 18:17:43	2016-07-26 18:19:56	1.65	0.76	2.21667	44.6617	0
722	Cederberg	2013-04-28	2016-07-26 18:21:50	2016-07-26 18:24:24	1.67	0.81	2.56667	39.039	0
721	Cederberg	2012-04-26	2016-07-26 18:23:27	2016-07-26 18:40:15	1.2	0.59	16.8	4.28571	0
721	Cederberg	2012-04-27	2016-07-26 18:34:12	2016-07-26 19:01:19	3.08	0.85	27.1167	6.815	0
722	Cederberg	2013-04-21	2016-07-26 18:44:17	2016-07-26 19:08:40	2.87	1.36	24.3833	7.0622	0
722	Cederberg	2013-04-19	2016-07-26 18:47:33	2016-07-26 18:50:45	1.02	0.72	3.2	19.125	0
723	Sandveld	2012-09-06	2016-07-26 07:01:25	2016-07-26 09:53:38	2.65	1.04	172.217	0.923256	11.5075
723	Sandveld	2012-09-15	2016-07-26 07:03:22	2016-07-26 07:10:45	1.72	0.64	7.38333	13.9774	11.5681
723	Sandveld	2012-08-29	2016-07-26 07:03:36	2016-07-26 09:19:08	2.66	1.35	135.533	1.17757	11.3881
723	Sandveld	2012-08-30	2016-07-26 07:16:09	2016-07-26 09:06:33	1.49	0.95	110.4	0.809783	11.1892
723	Sandveld	2012-09-04	2016-07-26 07:19:36	2016-07-26 09:43:00	1.54	0.99	143.4	0.644351	11.1836
723	Sandveld	2012-09-02	2016-07-26 07:23:03	2016-07-26 09:16:06	1.89	0.99	113.05	1.0031	11.1056
726	Sandveld	2013-04-16	2016-07-26 07:31:08	2016-07-26 08:29:56	1.97	0.95	58.8	2.0102	10.8547
723	Sandveld	2012-08-26	2016-07-26 07:41:16	2016-07-26 07:46:37	1.01	0.55	5.35	11.3271	10.7289
723	Sandveld	2012-09-16	2016-07-26 07:47:54	2016-07-26 13:53:42	128.22	29.19	365.8	21.0312	10.8364
723	Sandveld	2012-09-11	2016-07-26 07:48:30	2016-07-26 08:57:55	1.7	0.95	69.4167	1.46939	10.7744
723	Sandveld	2012-09-15	2016-07-26 07:49:31	2016-07-26 08:21:09	1.32	0.95	31.6333	2.50369	10.7989
726	Sandveld	2013-05-01	2016-07-26 07:50:55	2016-07-26 07:56:43	1.19	0.46	5.8	12.3103	10.2611
723	Sandveld	2012-09-17	2016-07-26 07:54:35	2016-07-26 08:51:37	2.85	1.21	57.0333	2.99825	10.7353
723	Sandveld	2012-09-14	2016-07-26 07:55:56	2016-07-26 11:24:28	4.59	1.55	208.533	1.32065	10.6817
726	Sandveld	2013-05-01	2016-07-26 07:58:39	2016-07-26 08:44:14	1.85	0.81	45.5833	2.4351	10.1322
723	Sandveld	2012-09-08	2016-07-26 07:59:12	2016-07-26 09:36:13	2.48	0.98	97.0167	1.53376	10.565
726	Sandveld	2013-04-20	2016-07-26 08:03:21	2016-07-26 08:53:32	3.25	0.87	50.1833	3.88575	10.2422
723	Sandveld	2012-09-10	2016-07-26 08:07:42	2016-07-26 11:53:18	20.65	4.66	225.6	5.49202	10.4442
726	Sandveld	2013-05-02	2016-07-26 08:18:37	2016-07-26 10:41:48	3.06	1.34	143.183	1.28227	9.78417
726	Sandveld	2013-04-25	2016-07-26 08:19:33	2016-07-26 10:21:25	6.34	2.49	121.867	3.12144	9.88278
723	Sandveld	2012-09-15	2016-07-26 08:26:03	2016-07-26 09:08:58	2.33	1.01	42.9167	3.25748	10.19
727	Sandveld	2013-04-16	2016-07-26 08:28:53	2016-07-26 13:13:38	39.41	9.11	284.75	8.30413	9.89222
726	Sandveld	2013-04-19	2016-07-26 08:32:05	2016-07-26 10:36:12	2.14	0.94	124.117	1.03451	9.78194
726	Sandveld	2013-04-29	2016-07-26 08:37:08	2016-07-26 08:49:36	1.55	0.88	12.4667	7.45989	9.52278
726	Sandveld	2013-04-18	2016-07-26 08:37:50	2016-07-26 14:38:09	61.34	11.15	360.317	10.2143	9.705
723	Sandveld	2012-09-20	2016-07-26 08:37:57	2016-07-26 08:40:37	2	0.8	2.66667	45	10.0442
726	Sandveld	2013-04-28	2016-07-26 08:38:11	2016-07-26 11:09:21	11.82	3.26	151.167	4.69151	9.52167
723	Sandveld	2012-09-20	2016-07-26 08:45:25	2016-07-26 08:50:29	1.46	0.65	5.06667	17.2895	9.91972
726	Sandveld	2013-04-24	2016-07-26 08:48:07	2016-07-26 09:47:04	4.07	1.55	58.95	4.14249	9.42417
726	Sandveld	2013-04-29	2016-07-26 08:53:21	2016-07-26 09:15:06	2.62	1.34	21.75	7.22759	9.2525
723	Sandveld	2012-09-17	2016-07-26 08:54:01	2016-07-26 10:01:01	1.63	1.02	67	1.4597	9.74472
727	Sandveld	2013-05-03	2016-07-26 08:54:57	2016-07-26 11:04:02	2.44	1.07	129.083	1.13415	9.16333
723	Sandveld	2012-09-20	2016-07-26 08:55:17	2016-07-26 09:00:22	1.16	0.53	5.08333	13.6918	9.75528
726	Sandveld	2013-04-20	2016-07-26 08:58:10	2016-07-26 09:25:34	1.91	0.82	27.4	4.18248	9.32861
723	Sandveld	2012-09-20	2016-07-26 09:09:29	2016-07-26 10:20:05	26.5	9.64	70.6	22.5212	9.51861
723	Sandveld	2012-09-15	2016-07-26 09:11:38	2016-07-26 10:18:02	5.99	1.55	66.4	5.41265	9.43028
723	Sandveld	2012-08-26	2016-07-26 09:13:09	2016-07-26 09:15:17	1.41	0.92	2.13333	39.6563	9.1975
723	Sandveld	2012-09-07	2016-07-26 09:18:25	2016-07-26 11:42:27	9.34	2.24	144.033	3.89077	9.23444
726	Sandveld	2013-04-21	2016-07-26 09:18:34	2016-07-26 09:48:43	1.72	0.8	30.15	3.42289	8.97028
723	Sandveld	2012-09-02	2016-07-26 09:18:42	2016-07-26 10:10:30	18.24	5.04	51.8	21.1274	9.17806
727	Sandveld	2013-05-06	2016-07-26 09:19:30	2016-07-26 09:23:28	1.93	1.06	3.96667	29.1933	8.71056
726	Sandveld	2013-05-03	2016-07-26 09:20:11	2016-07-26 09:23:55	1.36	0.79	3.73333	21.8571	8.74278
726	Sandveld	2013-05-01	2016-07-26 09:25:08	2016-07-26 10:37:00	1.43	0.55	71.8667	1.19388	8.69083
723	Sandveld	2012-08-30	2016-07-26 09:26:49	2016-07-26 09:46:33	1.59	0.57	19.7333	4.83446	9.01139
723	Sandveld	2012-08-29	2016-07-26 09:29:06	2016-07-26 12:51:23	18.66	4.41	202.283	5.53481	8.96306
723	Sandveld	2012-09-19	2016-07-26 09:33:26	2016-07-26 11:23:18	34.4	7.47	109.867	18.7864	9.10889
727	Sandveld	2013-04-27	2016-07-26 09:34:03	2016-07-26 12:49:24	14.29	4.8	195.35	4.38905	8.60722
723	Sandveld	2012-09-08	2016-07-26 09:38:19	2016-07-26 09:43:44	1.5	0.72	5.41667	16.6154	8.91306
726	Sandveld	2013-04-26	2016-07-26 09:40:20	2016-07-26 11:40:18	1.79	0.62	119.967	0.895249	8.51917
727	Sandveld	2013-05-04	2016-07-26 09:42:07	2016-07-26 15:01:41	79.15	14.51	319.567	14.8607	8.3625
723	Sandveld	2012-09-08	2016-07-26 09:45:53	2016-07-26 09:51:02	1.87	1.03	5.15	21.7864	8.78694
727	Sandveld	2013-04-28	2016-07-26 09:48:24	2016-07-26 13:29:32	45.1	16.1	221.133	12.237	8.35139
726	Sandveld	2013-04-14	2016-07-26 09:48:37	2016-07-26 09:50:41	1.08	0.47	2.06667	31.3548	8.6025
726	Sandveld	2013-04-16	2016-07-26 09:54:39	2016-07-26 14:48:40	24.88	3.17	294.017	5.07726	8.46278
723	Sandveld	2012-09-04	2016-07-26 09:55:16	2016-07-26 10:14:44	1.6	0.94	19.4667	4.93151	8.58917
723	Sandveld	2012-08-30	2016-07-26 09:56:25	2016-07-26 10:51:32	15.05	5.12	55.1167	16.3834	8.51806
723	Sandveld	2012-09-05	2016-07-26 10:00:57	2016-07-26 11:03:48	1.46	0.98	62.85	1.39379	8.505
726	Sandveld	2013-04-22	2016-07-26 10:01:12	2016-07-26 10:39:08	1.39	0.8	37.9333	2.19859	8.24167
723	Sandveld	2012-09-06	2016-07-26 10:04:29	2016-07-26 11:36:18	32.19	9.9	91.8167	21.0354	8.45639
723	Sandveld	2012-08-26	2016-07-26 10:05:03	2016-07-26 10:12:31	2.32	1.11	7.46667	18.6429	8.3325
726	Sandveld	2013-04-13	2016-07-26 10:07:15	2016-07-26 10:15:41	1.38	0.65	8.43333	9.81818	8.31167
723	Sandveld	2012-09-11	2016-07-26 10:11:54	2016-07-26 12:36:56	46.63	7.6	145.033	19.2907	8.38444
727	Sandveld	2013-05-02	2016-07-26 10:13:25	2016-07-26 15:40:20	46.27	9.44	326.917	8.49207	7.87083
726	Sandveld	2013-04-12	2016-07-26 10:14:28	2016-07-26 11:19:24	23.08	7.13	64.9333	21.3265	8.21111
723	Sandveld	2012-09-02	2016-07-26 10:15:35	2016-07-26 12:48:06	45.36	8.18	152.517	17.8446	8.23
726	Sandveld	2013-04-14	2016-07-26 10:18:59	2016-07-26 10:21:03	1.09	0.48	2.06667	31.6452	8.09639
723	Sandveld	2012-09-08	2016-07-26 10:19:51	2016-07-26 10:21:50	1.22	0.83	1.98333	36.9076	8.22083
726	Sandveld	2013-04-11	2016-07-26 10:21:58	2016-07-26 10:37:44	8.63	3.47	15.7667	32.8414	8.10639
723	Sandveld	2012-09-20	2016-07-26 10:22:29	2016-07-26 12:38:13	62.67	20.57	135.733	27.7028	8.30194
726	Sandveld	2013-04-14	2016-07-26 10:22:59	2016-07-26 15:47:55	79.75	12.74	324.933	14.7261	8.02972
723	Sandveld	2012-09-15	2016-07-26 10:23:06	2016-07-26 11:28:26	17.7	4.25	65.3333	16.2551	8.23917
726	Sandveld	2013-04-23	2016-07-26 10:24:15	2016-07-26 14:37:43	5.65	1.54	253.467	1.33745	7.83944
723	Sandveld	2012-09-04	2016-07-26 10:24:37	2016-07-26 10:29:26	2.04	1.22	4.81667	25.4118	8.1
727	Sandveld	2013-05-07	2016-07-26 10:26:56	2016-07-26 14:31:06	19.68	2.16	244.167	4.83604	7.57278
726	Sandveld	2013-04-21	2016-07-26 10:28:09	2016-07-26 13:25:30	16.41	3.53	177.35	5.55173	7.81056
727	Sandveld	2013-04-24	2016-07-26 10:29:29	2016-07-26 11:06:09	8.01	2.45	36.6667	13.1073	7.73472
726	Sandveld	2013-04-13	2016-07-26 10:30:42	2016-07-26 12:48:03	44.23	9.39	137.35	19.3214	7.92083
727	Sandveld	2013-04-29	2016-07-26 10:32:35	2016-07-26 10:34:57	1.05	0.54	2.36667	26.6197	7.59861
726	Sandveld	2013-04-29	2016-07-26 10:33:51	2016-07-26 10:45:53	2.42	0.48	12.0333	12.0665	7.5775
723	Sandveld	2012-09-13	2016-07-26 10:34:56	2016-07-26 10:49:33	3.81	1.79	14.6167	15.6397	8.02111
727	Sandveld	2013-05-05	2016-07-26 10:36:38	2016-07-26 14:48:39	32.08	5.25	252.017	7.63759	7.43917
726	Sandveld	2013-04-24	2016-07-26 10:38:50	2016-07-26 11:27:05	8.59	3.43	48.25	10.6819	7.57889
726	Sandveld	2013-05-01	2016-07-26 10:38:56	2016-07-26 11:06:19	3.57	0.82	27.3833	7.82228	7.46083
727	Sandveld	2013-04-26	2016-07-26 10:41:00	2016-07-26 14:02:59	14.39	3.56	201.983	4.27461	7.50806
727	Sandveld	2013-04-15	2016-07-26 10:42:10	2016-07-26 10:59:44	3.67	1.88	17.5667	12.5351	7.69028
727	Sandveld	2013-04-21	2016-07-26 10:48:44	2016-07-26 17:13:16	34.94	9.02	384.533	5.4518	7.4675
727	Sandveld	2013-04-29	2016-07-26 10:49:11	2016-07-26 11:53:00	28.78	8.42	63.8167	27.0588	7.32194
723	Sandveld	2012-09-17	2016-07-26 10:49:29	2016-07-26 12:23:36	10.68	2.52	94.1167	6.80857	7.82028
723	Sandveld	2012-09-04	2016-07-26 10:51:33	2016-07-26 11:50:14	22.14	6.83	58.6833	22.6368	7.65111
723	Sandveld	2012-08-27	2016-07-26 10:51:36	2016-07-26 10:59:57	3.6	1.83	8.35	25.8683	7.56694
723	Sandveld	2012-09-08	2016-07-26 10:51:43	2016-07-26 11:19:29	15.45	7.23	27.7667	33.3854	7.68972
723	Sandveld	2012-09-03	2016-07-26 10:57:25	2016-07-26 11:58:15	14.44	4.56	60.8333	14.2422	7.54306
726	Sandveld	2013-04-20	2016-07-26 10:58:51	2016-07-26 14:32:27	101.56	8.09	213.6	28.5281	7.31722
727	Sandveld	2013-04-14	2016-07-26 11:03:29	2016-07-26 12:42:50	5.64	1.07	99.35	3.40614	7.35472
727	Sandveld	2013-04-15	2016-07-26 11:05:53	2016-07-26 16:08:15	24.88	4.63	302.367	4.93705	7.295
723	Sandveld	2012-08-30	2016-07-26 11:06:07	2016-07-26 12:59:49	11.85	3.22	113.7	6.2533	7.35639
726	Sandveld	2013-04-11	2016-07-26 11:06:13	2016-07-26 16:07:06	143.99	16.05	300.883	28.7135	7.36889
727	Sandveld	2013-05-03	2016-07-26 11:07:56	2016-07-26 11:24:52	1.48	0.81	16.9333	5.24409	6.94694
726	Sandveld	2013-05-01	2016-07-26 11:08:24	2016-07-26 11:36:27	1.29	0.71	28.05	2.75936	6.96972
726	Sandveld	2013-05-02	2016-07-26 11:10:21	2016-07-26 11:17:50	1.79	0.42	7.48333	14.3519	6.92194
726	Sandveld	2013-05-03	2016-07-26 11:14:52	2016-07-26 12:00:45	1.05	0.47	45.8833	1.37305	6.83139
726	Sandveld	2013-04-29	2016-07-26 11:16:19	2016-07-26 12:16:49	35.72	14.42	60.5	35.4248	6.86972
723	Sandveld	2012-08-27	2016-07-26 11:19:09	2016-07-26 11:31:40	5.93	2.35	12.5167	28.4261	7.10778
727	Sandveld	2013-05-06	2016-07-26 11:19:51	2016-07-26 11:29:24	4.32	1.34	9.55	27.1414	6.70472
723	Sandveld	2012-09-08	2016-07-26 11:23:22	2016-07-26 11:26:46	1	0.46	3.4	17.6471	7.16222
727	Sandveld	2013-04-24	2016-07-26 11:27:05	2016-07-26 11:32:54	2.74	1.17	5.81667	28.2636	6.77472
727	Sandveld	2013-04-30	2016-07-26 11:27:52	2016-07-26 12:01:42	13.9	4.29	33.8333	24.6502	6.66111
727	Sandveld	2013-05-03	2016-07-26 11:27:58	2016-07-26 12:34:48	2.99	1.19	66.8333	2.68429	6.61306
723	Sandveld	2012-09-13	2016-07-26 11:27:58	2016-07-26 12:47:41	38.08	14.25	79.7167	28.6615	7.13722
723	Sandveld	2012-09-19	2016-07-26 11:28:27	2016-07-26 12:07:02	21.3	6.27	38.5833	33.1231	7.19194
726	Sandveld	2013-04-12	2016-07-26 11:29:25	2016-07-26 11:36:52	4	2.04	7.45	32.2148	6.96194
723	Sandveld	2012-09-08	2016-07-26 11:30:40	2016-07-26 11:49:35	4.7	2.16	18.9167	14.9075	7.04056
723	Sandveld	2012-09-15	2016-07-26 11:31:07	2016-07-26 12:24:58	1.42	0.93	53.85	1.58217	7.10556
726	Sandveld	2013-04-19	2016-07-26 11:33:52	2016-07-26 12:04:28	17.26	5.52	30.6	33.8431	6.75222
726	Sandveld	2013-04-22	2016-07-26 11:35:36	2016-07-26 12:58:26	26.73	7.94	82.8333	19.3618	6.66833
723	Sandveld	2012-09-14	2016-07-26 11:36:43	2016-07-26 12:47:22	9.5	2.76	70.65	8.06794	7.00194
723	Sandveld	2012-08-26	2016-07-26 11:39:09	2016-07-26 11:49:01	5.25	2.59	9.86667	31.9257	6.76417
726	Sandveld	2013-04-12	2016-07-26 11:39:15	2016-07-26 11:44:22	4.29	1.43	5.11667	50.3062	6.79806
726	Sandveld	2013-05-02	2016-07-26 11:40:30	2016-07-26 12:02:55	6.67	3.04	22.4167	17.8528	6.41944
726	Sandveld	2013-04-27	2016-07-26 11:43:31	2016-07-26 12:21:29	1.42	0.68	37.9667	2.24407	6.44944
726	Sandveld	2013-04-26	2016-07-26 11:44:32	2016-07-26 12:31:38	1.91	0.8	47.1	2.43312	6.44917
723	Sandveld	2012-09-06	2016-07-26 11:46:11	2016-07-26 12:12:34	14.95	6.76	26.3833	33.9987	6.76139
727	Sandveld	2013-04-22	2016-07-26 11:49:31	2016-07-26 11:53:16	1.43	0.76	3.75	22.88	6.43639
726	Sandveld	2013-04-25	2016-07-26 11:49:54	2016-07-26 12:28:42	16.57	5.29	38.8	25.6237	6.37694
727	Sandveld	2013-04-18	2016-07-26 11:53:17	2016-07-26 13:02:05	14.28	4.59	68.8	12.4535	6.4475
726	Sandveld	2013-05-01	2016-07-26 11:54:19	2016-07-26 11:56:53	1.89	0.96	2.56667	44.1818	6.20444
726	Sandveld	2013-04-15	2016-07-26 11:54:51	2016-07-26 12:07:13	1.27	0.8	12.3667	6.16173	6.47889
727	Sandveld	2013-04-24	2016-07-26 11:55:37	2016-07-26 11:59:38	2.54	1.24	4.01667	37.9419	6.29917
723	Sandveld	2012-09-10	2016-07-26 11:55:42	2016-07-26 12:00:31	1	0.49	4.81667	12.4567	6.64417
726	Sandveld	2013-04-12	2016-07-26 11:56:37	2016-07-26 12:08:36	6.03	1.67	11.9833	30.1919	6.50861
723	Sandveld	2012-09-08	2016-07-26 11:57:31	2016-07-26 12:01:24	1.57	0.71	3.88333	24.2575	6.59306
727	Sandveld	2013-05-01	2016-07-26 11:58:31	2016-07-26 12:09:41	1.25	0.7	11.1667	6.71642	6.13444
723	Sandveld	2012-09-10	2016-07-26 12:02:55	2016-07-26 14:36:47	48.41	8.66	153.867	18.8774	6.52389
726	Sandveld	2013-05-01	2016-07-26 12:03:33	2016-07-26 12:06:09	1.59	0.81	2.6	36.6923	6.05056
726	Sandveld	2013-04-28	2016-07-26 12:05:21	2016-07-26 15:10:26	27.44	9.64	185.083	8.89545	6.06889
723	Sandveld	2012-09-04	2016-07-26 12:06:45	2016-07-26 13:02:13	18.11	6.9	55.4667	19.5901	6.39778
726	Sandveld	2013-04-24	2016-07-26 12:06:48	2016-07-26 13:05:08	1.6	0.86	58.3333	1.64571	6.11278
726	Sandveld	2013-05-03	2016-07-26 12:07:07	2016-07-26 12:30:05	4.3	1.91	22.9667	11.2337	5.96056
723	Sandveld	2012-09-08	2016-07-26 12:09:32	2016-07-26 14:13:54	2.44	0.93	124.367	1.17716	6.39278
723	Sandveld	2012-09-18	2016-07-26 12:11:51	2016-07-26 18:04:39	83.91	7.95	352.8	14.2704	6.45806
723	Sandveld	2012-09-19	2016-07-26 12:16:54	2016-07-26 13:06:14	38.07	8.75	49.3333	46.3014	6.38444
726	Sandveld	2013-04-12	2016-07-26 12:18:02	2016-07-26 14:46:30	80.61	11.43	148.467	32.577	6.15167
727	Sandveld	2013-04-24	2016-07-26 12:18:34	2016-07-26 12:55:09	14.64	5.47	36.5833	24.0109	5.91667
723	Sandveld	2012-09-09	2016-07-26 12:19:08	2016-07-26 17:43:13	10.27	2.26	324.083	1.90136	6.24306
723	Sandveld	2012-09-03	2016-07-26 12:20:06	2016-07-26 12:44:09	10.23	3.18	24.05	25.5218	6.165
726	Sandveld	2013-04-30	2016-07-26 12:21:54	2016-07-26 13:01:24	7.92	3.86	39.5	12.0304	5.76056
727	Sandveld	2013-04-29	2016-07-26 12:23:34	2016-07-26 12:27:29	2.16	1.02	3.91667	33.0894	5.74889
726	Sandveld	2013-04-19	2016-07-26 12:25:19	2016-07-26 15:10:19	42.91	11.81	165	15.6036	5.89472
723	Sandveld	2012-09-05	2016-07-26 12:26:15	2016-07-26 12:38:48	6.67	2.79	12.55	31.8884	6.08333
723	Sandveld	2012-08-27	2016-07-26 12:26:21	2016-07-26 12:51:56	14.3	6.28	25.5833	33.5375	5.98778
723	Sandveld	2012-09-15	2016-07-26 12:27:22	2016-07-26 12:32:26	3.23	1.8	5.06667	38.25	6.16806
723	Sandveld	2012-08-26	2016-07-26 12:28:29	2016-07-26 13:53:01	17.34	4.76	84.5333	12.3076	5.94194
726	Sandveld	2013-04-27	2016-07-26 12:28:36	2016-07-26 12:34:31	2.61	0.8	5.91667	26.4676	5.69806
726	Sandveld	2013-04-15	2016-07-26 12:32:53	2016-07-26 12:43:52	1.1	0.62	10.9833	6.0091	5.845
727	Sandveld	2013-04-29	2016-07-26 12:38:15	2016-07-26 16:20:57	17.6	5.31	222.7	4.74181	5.50417
726	Sandveld	2013-04-27	2016-07-26 12:38:55	2016-07-26 15:01:21	2.56	0.84	142.433	1.0784	5.52611
723	Sandveld	2012-09-05	2016-07-26 12:41:07	2016-07-26 15:12:03	41.65	7.95	150.933	16.557	5.83556
723	Sandveld	2012-09-06	2016-07-26 12:42:11	2016-07-26 13:21:33	16.65	6.88	39.3667	25.3768	5.82806
723	Sandveld	2012-09-20	2016-07-26 12:43:03	2016-07-26 12:47:49	1.85	0.63	4.76667	23.2867	5.95917
726	Sandveld	2013-04-29	2016-07-26 12:45:20	2016-07-26 13:51:12	30.1	8.44	65.8667	27.419	5.38611
727	Sandveld	2013-04-14	2016-07-26 12:45:54	2016-07-26 13:12:34	8.37	2.7	26.6667	18.8325	5.64778
723	Sandveld	2012-09-17	2016-07-26 12:46:49	2016-07-26 16:57:12	122.34	19.73	250.383	29.3166	5.86472
727	Sandveld	2013-05-03	2016-07-26 12:48:20	2016-07-26 14:00:38	16.3	6.28	72.3	13.527	5.27361
726	Sandveld	2013-05-02	2016-07-26 12:48:47	2016-07-26 14:06:53	11.9	2.95	78.1	9.14213	5.28139
727	Sandveld	2013-04-22	2016-07-26 12:49:42	2016-07-26 13:18:31	4.88	1.91	28.8167	10.1608	5.43333
723	Sandveld	2012-09-14	2016-07-26 12:49:47	2016-07-26 13:11:39	3.95	1.44	21.8667	10.8384	5.78417
726	Sandveld	2013-04-13	2016-07-26 12:50:04	2016-07-26 15:56:44	19.49	6.55	186.667	6.26464	5.59806
727	Sandveld	2013-04-27	2016-07-26 12:51:57	2016-07-26 13:39:19	1.8	0.92	47.3667	2.28008	5.30889
723	Sandveld	2012-09-11	2016-07-26 12:52:34	2016-07-26 13:23:50	14.71	5.92	31.2667	28.2281	5.70667
726	Sandveld	2013-04-15	2016-07-26 12:53:40	2016-07-26 14:45:53	8.83	2.78	112.217	4.72122	5.49861
727	Sandveld	2013-04-25	2016-07-26 12:53:45	2016-07-26 17:14:57	18.44	3.65	261.2	4.23583	5.31278
726	Sandveld	2013-04-25	2016-07-26 12:55:35	2016-07-26 15:13:19	10.96	1.86	137.733	4.77444	5.28222
723	Sandveld	2012-09-03	2016-07-26 12:59:18	2016-07-26 13:02:18	1.15	0.65	3	23	5.51167
723	Sandveld	2012-09-13	2016-07-26 12:59:35	2016-07-26 14:02:52	28.78	7.59	63.2833	27.2868	5.61028
726	Sandveld	2013-05-01	2016-07-26 13:00:20	2016-07-26 13:30:52	3.14	1.16	30.5333	6.17031	5.10417
726	Sandveld	2013-04-22	2016-07-26 13:00:41	2016-07-26 18:24:20	46.72	8.36	323.65	8.66121	5.25028
723	Sandveld	2012-08-27	2016-07-26 13:02:09	2016-07-26 13:06:03	1.18	0.74	3.9	18.1538	5.39111
723	Sandveld	2012-09-04	2016-07-26 13:04:37	2016-07-26 14:19:48	40.93	14.23	75.1833	32.6642	5.43333
723	Sandveld	2012-09-03	2016-07-26 13:04:45	2016-07-26 15:58:13	28.98	7.55	173.467	10.0238	5.42083
727	Sandveld	2013-04-18	2016-07-26 13:05:57	2016-07-26 13:07:59	1.52	0.92	2.03333	44.8525	5.23639
726	Sandveld	2013-04-24	2016-07-26 13:07:03	2016-07-26 13:09:01	2.23	1.05	1.96667	68.0339	5.10861
723	Sandveld	2012-08-27	2016-07-26 13:07:59	2016-07-26 14:14:36	23.72	7.17	66.6167	21.364	5.29389
723	Sandveld	2012-09-19	2016-07-26 13:08:54	2016-07-26 16:23:01	93.72	12.08	194.117	28.9681	5.51778
727	Sandveld	2013-04-18	2016-07-26 13:12:03	2016-07-26 13:15:43	1.09	0.5	3.66667	17.8364	5.13472
723	Sandveld	2012-09-20	2016-07-26 13:14:29	2016-07-26 15:16:00	51.81	6.92	121.517	25.5817	5.43528
723	Sandveld	2012-09-14	2016-07-26 13:18:51	2016-07-26 13:21:35	1.11	0.56	2.73333	24.3659	5.29972
727	Sandveld	2013-04-22	2016-07-26 13:20:31	2016-07-26 13:47:14	7.9	2.98	26.7167	17.7417	4.91972
727	Sandveld	2013-04-30	2016-07-26 13:21:09	2016-07-26 13:33:09	1.4	0.87	12	7	4.77306
727	Sandveld	2013-04-18	2016-07-26 13:23:26	2016-07-26 13:50:03	14.64	5.01	26.6167	33.0019	4.945
723	Sandveld	2012-09-06	2016-07-26 13:23:41	2016-07-26 14:57:22	24.22	4.62	93.6833	15.5118	5.13639
723	Sandveld	2012-09-02	2016-07-26 13:27:18	2016-07-26 13:37:24	2.48	0.6	10.1	14.7327	5.03472
723	Sandveld	2012-09-11	2016-07-26 13:27:41	2016-07-26 15:02:32	39.38	6.82	94.85	24.9109	5.12139
727	Sandveld	2013-04-14	2016-07-26 13:28:08	2016-07-26 14:01:48	1.77	0.79	33.6667	3.15446	4.94389
726	Sandveld	2013-04-21	2016-07-26 13:29:14	2016-07-26 14:59:38	12.15	2.58	90.4	8.06416	4.7925
727	Sandveld	2013-04-28	2016-07-26 13:33:38	2016-07-26 14:36:12	9.95	4.31	62.5667	9.54182	4.5975
727	Sandveld	2013-04-30	2016-07-26 13:36:53	2016-07-26 14:00:38	1.48	0.81	23.75	3.73895	4.51083
723	Sandveld	2012-09-15	2016-07-26 13:36:58	2016-07-26 14:18:51	17.46	6.41	41.8833	25.0123	5.00806
723	Sandveld	2012-08-30	2016-07-26 13:38:07	2016-07-26 13:58:05	6.86	3.05	19.9667	20.6144	4.82306
726	Sandveld	2013-04-17	2016-07-26 13:39:39	2016-07-26 13:44:13	1.45	0.84	4.56667	19.0511	4.69361
727	Sandveld	2013-04-24	2016-07-26 13:40:25	2016-07-26 13:44:10	1.46	0.7	3.75	23.36	4.5525
726	Sandveld	2013-04-24	2016-07-26 13:41:29	2016-07-26 13:45:30	3.09	1.56	4.01667	46.1577	4.53472
727	Sandveld	2013-05-01	2016-07-26 13:46:28	2016-07-26 14:00:39	6.37	2.6	14.1833	26.9471	4.33528
727	Sandveld	2013-04-27	2016-07-26 13:47:16	2016-07-26 16:08:07	12.97	5.05	140.85	5.52503	4.38694
726	Sandveld	2013-04-24	2016-07-26 13:48:53	2016-07-26 13:51:18	1.24	0.41	2.41667	30.7862	4.41139
727	Sandveld	2013-04-22	2016-07-26 13:49:23	2016-07-26 14:48:44	25.61	7.6	59.35	25.8905	4.43861
727	Sandveld	2013-04-24	2016-07-26 13:52:17	2016-07-26 13:58:22	2.59	1.05	6.08333	25.5452	4.35472
723	Sandveld	2012-09-14	2016-07-26 13:54:19	2016-07-26 14:21:17	17.02	6.12	26.9667	37.869	4.70861
726	Sandveld	2013-04-29	2016-07-26 13:54:59	2016-07-26 15:03:55	21.32	8.1	68.9333	18.5571	4.22528
727	Sandveld	2013-05-06	2016-07-26 14:03:29	2016-07-26 15:26:12	12.65	2.19	82.7167	9.1759	3.9775
727	Sandveld	2013-04-26	2016-07-26 14:07:13	2016-07-26 15:56:25	3.67	1.05	109.2	2.01648	4.07111
726	Sandveld	2013-05-03	2016-07-26 14:08:49	2016-07-26 16:27:20	42.22	6.08	138.517	18.2881	3.93222
727	Sandveld	2013-04-14	2016-07-26 14:11:01	2016-07-26 15:40:47	7.5	1.83	89.7667	5.013	4.22917
727	Sandveld	2013-05-03	2016-07-26 14:12:03	2016-07-26 15:11:32	16.26	3.75	59.4833	16.4012	3.87833
726	Sandveld	2013-05-01	2016-07-26 14:13:34	2016-07-26 14:19:42	1.83	0.52	6.13333	17.9022	3.88361
723	Sandveld	2012-08-27	2016-07-26 14:16:44	2016-07-26 15:37:17	26.38	4.44	80.55	19.6499	4.14806
723	Sandveld	2012-08-26	2016-07-26 14:18:00	2016-07-26 14:19:57	1.05	0.67	1.95	32.3077	4.11667
723	Sandveld	2012-08-29	2016-07-26 14:18:51	2016-07-26 14:43:22	8.72	3.93	24.5167	21.3406	4.13389
726	Sandveld	2013-04-24	2016-07-26 14:21:48	2016-07-26 15:01:07	3.73	1.88	39.3167	5.69224	3.86278
723	Sandveld	2012-09-15	2016-07-26 14:23:38	2016-07-26 14:40:28	6.3	2.52	16.8333	22.4554	4.23028
723	Sandveld	2012-08-26	2016-07-26 14:23:51	2016-07-26 14:27:45	1.2	0.64	3.9	18.4615	4.01917
723	Sandveld	2012-09-14	2016-07-26 14:23:56	2016-07-26 14:26:54	1.37	0.77	2.96667	27.7079	4.215
723	Sandveld	2012-08-30	2016-07-26 14:28:12	2016-07-26 15:17:00	23.26	10.27	48.8	28.5984	3.98833
726	Sandveld	2013-05-02	2016-07-26 14:39:09	2016-07-26 15:00:15	1.03	0.48	21.1	2.92891	3.44194
723	Sandveld	2012-09-04	2016-07-26 14:39:48	2016-07-26 15:56:36	15.14	3.1	76.8	11.8281	3.84694
726	Sandveld	2013-04-23	2016-07-26 14:41:27	2016-07-26 14:49:08	3.73	1.55	7.68333	29.128	3.55278
726	Sandveld	2013-04-20	2016-07-26 14:42:04	2016-07-26 15:51:09	31.85	11.26	69.0833	27.6622	3.59694
723	Sandveld	2012-08-26	2016-07-26 14:42:05	2016-07-26 14:51:42	4.52	2	9.61667	28.201	3.71528
723	Sandveld	2012-09-15	2016-07-26 14:45:46	2016-07-26 14:50:34	1.53	0.85	4.8	19.125	3.86139
723	Sandveld	2012-09-02	2016-07-26 14:47:18	2016-07-26 14:52:23	4.14	2.11	5.08333	48.8656	3.70139
726	Sandveld	2013-04-15	2016-07-26 14:47:56	2016-07-26 14:51:57	2.3	1.28	4.01667	34.3568	3.59417
723	Sandveld	2012-08-29	2016-07-26 14:50:52	2016-07-26 15:26:34	20.5	8.58	35.7	34.4538	3.60028
727	Sandveld	2013-04-28	2016-07-26 14:50:58	2016-07-26 14:53:05	1.44	0.54	2.11667	40.8189	3.30861
723	Sandveld	2012-09-07	2016-07-26 14:51:46	2016-07-26 15:01:21	4.72	2.3	9.58333	29.5513	3.67861
723	Sandveld	2012-09-13	2016-07-26 14:55:23	2016-07-26 15:11:55	5.79	2.08	16.5333	21.0121	3.68028
726	Sandveld	2013-04-16	2016-07-26 14:58:19	2016-07-26 15:13:58	1.32	0.8	15.65	5.0607	3.40167
723	Sandveld	2012-08-26	2016-07-26 14:58:53	2016-07-26 15:36:11	8.39	2.39	37.3	13.496	3.43528
727	Sandveld	2013-04-28	2016-07-26 14:59:36	2016-07-26 15:38:16	2.68	0.81	38.6667	4.15862	3.16472
726	Sandveld	2013-04-24	2016-07-26 15:03:03	2016-07-26 15:10:41	4.7	2.21	7.63333	36.9432	3.17528
726	Sandveld	2013-04-21	2016-07-26 15:03:22	2016-07-26 15:34:17	11.92	4.98	30.9167	23.1332	3.22361
726	Sandveld	2013-04-27	2016-07-26 15:05:24	2016-07-26 15:12:54	2.48	1.24	7.5	19.84	3.08472
726	Sandveld	2013-04-29	2016-07-26 15:10:18	2016-07-26 16:08:32	9.49	2.38	58.2333	9.7779	2.97
723	Sandveld	2012-09-07	2016-07-26 15:13:37	2016-07-26 16:58:58	51.74	16.88	105.35	29.4675	3.31444
726	Sandveld	2013-04-28	2016-07-26 15:14:09	2016-07-26 15:34:59	8.28	2.92	20.8333	23.8464	2.92222
723	Sandveld	2012-09-11	2016-07-26 15:14:11	2016-07-26 15:54:57	11.32	3.64	40.7667	16.6607	3.34639
727	Sandveld	2013-04-20	2016-07-26 15:14:19	2016-07-26 15:36:44	4.05	1.06	22.4167	10.8401	3.05944
727	Sandveld	2013-05-03	2016-07-26 15:15:18	2016-07-26 15:22:50	3.15	1.56	7.53333	25.0885	2.82417
723	Sandveld	2012-09-06	2016-07-26 15:17:22	2016-07-26 15:36:35	6.64	2	19.2167	20.732	3.24167
723	Sandveld	2012-09-20	2016-07-26 15:18:29	2016-07-26 15:25:41	3.48	1.8	7.2	29	3.36861
726	Sandveld	2013-04-25	2016-07-26 15:19:17	2016-07-26 15:37:58	1.11	0.88	18.6833	3.56467	2.88722
726	Sandveld	2013-04-24	2016-07-26 15:20:05	2016-07-26 15:23:50	1.15	0.6	3.75	18.4	2.89139
726	Sandveld	2013-04-12	2016-07-26 15:23:00	2016-07-26 15:50:38	12.39	4.62	27.6333	26.9023	3.06889
723	Sandveld	2012-09-05	2016-07-26 15:26:39	2016-07-26 15:32:03	2.16	0.97	5.4	24	3.07667
726	Sandveld	2013-04-24	2016-07-26 15:27:33	2016-07-26 15:43:03	7.27	3.11	15.5	28.1419	2.76694
727	Sandveld	2013-05-03	2016-07-26 15:30:27	2016-07-26 15:34:10	1.06	0.54	3.71667	17.1121	2.57167
723	Sandveld	2012-09-20	2016-07-26 15:30:31	2016-07-26 18:41:33	80.16	27.85	191.033	25.1768	3.16806
727	Sandveld	2013-04-22	2016-07-26 15:32:17	2016-07-26 16:56:10	4.31	0.94	83.8833	3.08285	2.72361
726	Sandveld	2013-05-02	2016-07-26 15:32:28	2016-07-26 15:36:12	1.28	0.65	3.73333	20.5714	2.55333
726	Sandveld	2013-04-19	2016-07-26 15:33:15	2016-07-26 15:36:59	1.15	0.58	3.73333	18.4821	2.7625
723	Sandveld	2012-09-02	2016-07-26 15:33:54	2016-07-26 15:36:02	1.17	0.63	2.13333	32.9063	2.92472
727	Sandveld	2013-05-01	2016-07-26 15:34:48	2016-07-26 15:53:44	7.26	2.69	18.9333	23.007	2.52972
727	Sandveld	2013-05-03	2016-07-26 15:37:08	2016-07-26 16:23:18	16.65	3.03	46.1667	21.639	2.46028
723	Sandveld	2012-09-10	2016-07-26 15:37:37	2016-07-26 15:42:52	2.78	1.31	5.25	31.7714	2.94556
726	Sandveld	2013-04-18	2016-07-26 15:38:54	2016-07-26 18:17:46	9.41	2.86	158.867	3.55392	2.68722
723	Sandveld	2012-09-13	2016-07-26 15:39:01	2016-07-26 16:31:23	17.89	4.38	52.3667	20.4978	2.95306
727	Sandveld	2013-04-20	2016-07-26 15:40:58	2016-07-26 18:31:24	14.5	3.36	170.433	5.10464	2.61528
723	Sandveld	2012-09-15	2016-07-26 15:41:31	2016-07-26 15:56:42	4.92	2.18	15.1833	19.4424	2.93222
727	Sandveld	2013-04-28	2016-07-26 15:45:59	2016-07-26 15:49:42	1.13	0.58	3.71667	18.2422	2.39167
723	Sandveld	2012-09-06	2016-07-26 15:46:26	2016-07-26 16:35:46	12.76	3.01	49.3333	15.5189	2.75722
723	Sandveld	2012-09-10	2016-07-26 15:47:27	2016-07-26 15:49:50	1.59	0.7	2.38333	40.028	2.78167
723	Sandveld	2012-08-27	2016-07-26 15:47:56	2016-07-26 16:37:16	20.23	4.22	49.3333	24.6041	2.62806
726	Sandveld	2013-04-16	2016-07-26 15:49:35	2016-07-26 16:08:33	1.5	0.86	18.9667	4.74517	2.54722
723	Sandveld	2012-09-10	2016-07-26 15:52:14	2016-07-26 15:57:03	2.67	1.23	4.81667	33.2595	2.70194
727	Sandveld	2013-04-28	2016-07-26 15:53:29	2016-07-26 15:57:11	1.51	0.65	3.7	24.4865	2.26667
727	Sandveld	2013-04-19	2016-07-26 15:54:38	2016-07-26 16:23:08	6.94	3.16	28.5	14.6105	2.40611
726	Sandveld	2013-04-15	2016-07-26 15:56:28	2016-07-26 16:34:09	9.04	2.72	37.6833	14.3936	2.45194
723	Sandveld	2012-09-11	2016-07-26 15:56:52	2016-07-26 17:10:48	25.07	5.99	73.9333	20.3454	2.635
727	Sandveld	2013-04-30	2016-07-26 15:57:59	2016-07-26 16:12:54	2.63	1.04	14.9167	10.5788	2.15917
723	Sandveld	2012-09-04	2016-07-26 15:59:00	2016-07-26 16:01:25	1.79	0.88	2.41667	44.4414	2.52694
726	Sandveld	2013-04-27	2016-07-26 15:59:04	2016-07-26 17:23:57	5.03	1.42	84.8833	3.55547	2.19028
723	Sandveld	2012-08-26	2016-07-26 16:01:02	2016-07-26 16:05:28	2.07	0.94	4.43333	28.015	2.39944
723	Sandveld	2012-09-04	2016-07-26 16:04:04	2016-07-26 16:21:09	3.16	1.66	17.0833	11.0985	2.4425
727	Sandveld	2013-04-28	2016-07-26 16:04:41	2016-07-26 16:27:21	1.05	0.71	22.6667	2.77941	2.08
726	Sandveld	2013-04-13	2016-07-26 16:05:06	2016-07-26 17:39:31	6.49	2.7	94.4167	4.12427	2.3475
723	Sandveld	2012-09-02	2016-07-26 16:05:10	2016-07-26 16:17:10	3.28	1.68	12	16.4	2.40361
726	Sandveld	2013-04-12	2016-07-26 16:08:52	2016-07-26 16:38:29	9.39	4.05	29.6167	19.0231	2.30444
727	Sandveld	2013-04-27	2016-07-26 16:11:51	2016-07-26 17:43:52	1.8	0.59	92.0167	1.1737	1.97722
727	Sandveld	2013-04-15	2016-07-26 16:12:00	2016-07-26 17:24:01	4.51	1.08	72.0167	3.75746	2.19306
726	Sandveld	2013-04-19	2016-07-26 16:12:12	2016-07-26 17:23:37	7.92	2.52	71.4167	6.65391	2.11333
727	Sandveld	2013-05-01	2016-07-26 16:18:30	2016-07-26 16:20:29	1.13	0.41	1.98333	34.1849	1.80139
726	Sandveld	2013-04-29	2016-07-26 16:19:44	2016-07-26 17:08:43	2.49	1.01	48.9833	3.05002	1.81278
723	Sandveld	2012-09-15	2016-07-26 16:22:02	2016-07-26 16:48:58	7.88	2.54	26.9333	17.5545	2.25694
723	Sandveld	2012-09-02	2016-07-26 16:22:14	2016-07-26 16:29:43	3.68	2.02	7.48333	29.5056	2.11917
727	Sandveld	2013-04-14	2016-07-26 16:26:52	2016-07-26 17:01:06	4.8	1.41	34.2333	8.41285	1.965
726	Sandveld	2013-04-24	2016-07-26 16:27:03	2016-07-26 16:53:44	1.52	0.81	26.6833	3.41786	1.77528
727	Sandveld	2013-05-03	2016-07-26 16:27:03	2016-07-26 16:54:09	1.61	0.8	27.1	3.56458	1.62833
723	Sandveld	2012-09-19	2016-07-26 16:28:10	2016-07-26 16:47:18	10.4	4.42	19.1333	32.6132	2.19667
726	Sandveld	2013-04-11	2016-07-26 16:28:54	2016-07-26 17:08:47	15.4	3.26	39.8833	23.1676	1.99083
723	Sandveld	2012-09-04	2016-07-26 16:31:00	2016-07-26 16:45:24	3.72	1.77	14.4	15.5	1.99361
723	Sandveld	2012-09-13	2016-07-26 16:34:02	2016-07-26 16:54:25	7.09	2.55	20.3833	20.87	2.03611
727	Sandveld	2013-04-28	2016-07-26 16:37:49	2016-07-26 16:53:43	1.54	0.79	15.9	5.81132	1.52778
727	Sandveld	2013-05-06	2016-07-26 16:37:54	2016-07-26 17:33:04	10.49	1.56	55.1667	11.4091	1.40389
723	Sandveld	2012-09-06	2016-07-26 16:38:11	2016-07-26 16:57:06	4.81	1.35	18.9167	15.2564	1.89472
727	Sandveld	2013-05-02	2016-07-26 16:38:45	2016-07-26 17:40:09	3.04	1.08	61.4	2.97068	1.44861
723	Sandveld	2012-08-27	2016-07-26 16:41:32	2016-07-26 16:45:48	1.1	0.56	4.26667	15.4688	1.73472
726	Sandveld	2013-04-12	2016-07-26 16:43:23	2016-07-26 18:13:40	12.84	2.76	90.2833	8.53314	1.72917
723	Sandveld	2012-09-02	2016-07-26 16:49:27	2016-07-26 16:56:38	1.45	0.93	7.18333	12.1114	1.66556
723	Sandveld	2012-09-19	2016-07-26 16:49:42	2016-07-26 16:54:30	3	1.22	4.8	37.5	1.83778
726	Sandveld	2013-04-16	2016-07-26 16:50:03	2016-07-26 16:52:33	1.32	0.75	2.5	31.68	1.53944
723	Sandveld	2012-08-27	2016-07-26 16:50:04	2016-07-26 17:20:28	2.69	0.86	30.4	5.30921	1.5925
727	Sandveld	2013-05-01	2016-07-26 16:52:26	2016-07-26 16:58:14	1.14	0.64	5.8	11.7931	1.23583
723	Sandveld	2012-09-04	2016-07-26 16:52:52	2016-07-26 16:57:41	1.96	0.51	4.81667	24.4152	1.62917
723	Sandveld	2012-09-13	2016-07-26 16:56:21	2016-07-26 16:58:30	1.1	0.54	2.15	30.6977	1.66417
723	Sandveld	2012-09-19	2016-07-26 16:56:54	2016-07-26 16:59:35	2.03	1.27	2.68333	45.3913	1.71778
723	Sandveld	2012-09-17	2016-07-26 16:59:36	2016-07-26 17:21:56	7.48	2.58	22.3333	20.0955	1.65167
723	Sandveld	2012-09-07	2016-07-26 17:01:21	2016-07-26 17:06:25	1.36	0.59	5.06667	16.1053	1.51889
723	Sandveld	2012-09-06	2016-07-26 17:01:55	2016-07-26 17:06:44	2.01	0.93	4.81667	25.0381	1.49917
723	Sandveld	2012-09-19	2016-07-26 17:02:00	2016-07-26 17:21:45	10.73	4.03	19.75	32.5975	1.63278
723	Sandveld	2012-09-13	2016-07-26 17:02:46	2016-07-26 17:27:40	9.36	2.53	24.9	22.5542	1.55722
727	Sandveld	2013-04-22	2016-07-26 17:07:58	2016-07-26 17:11:40	1.45	0.67	3.7	23.5135	1.12889
723	Sandveld	2012-09-07	2016-07-26 17:08:51	2016-07-26 17:11:13	1.17	0.59	2.36667	29.662	1.39389
723	Sandveld	2012-08-29	2016-07-26 17:08:58	2016-07-26 17:15:09	1.39	0.96	6.18333	13.4879	1.29861
727	Sandveld	2013-05-01	2016-07-26 17:09:26	2016-07-26 17:32:04	2.02	0.81	22.6333	5.35493	0.9525
727	Sandveld	2013-05-03	2016-07-26 17:12:03	2016-07-26 18:00:51	9.03	3.97	48.8	11.1025	0.878333
726	Sandveld	2013-04-29	2016-07-26 17:19:07	2016-07-26 17:21:05	1.36	0.47	1.96667	41.4915	0.823056
723	Sandveld	2012-09-03	2016-07-26 17:19:50	2016-07-26 18:04:22	13.95	5.81	44.5333	18.7949	1.16944
723	Sandveld	2012-09-19	2016-07-26 17:24:23	2016-07-26 17:29:01	3.18	1.76	4.63333	41.1799	1.25972
723	Sandveld	2012-09-04	2016-07-26 17:29:40	2016-07-26 17:37:24	2.09	1.14	7.73333	16.2155	1.01583
723	Sandveld	2012-09-19	2016-07-26 17:31:37	2016-07-26 17:36:22	4.26	1.81	4.75	53.8105	1.13917
723	Sandveld	2012-09-13	2016-07-26 17:32:27	2016-07-26 17:42:53	3.32	0.96	10.4333	19.0927	1.0625
727	Sandveld	2013-04-25	2016-07-26 17:32:55	2016-07-26 18:12:26	3.33	0.94	39.5167	5.05609	0.66
723	Sandveld	2012-09-06	2016-07-26 17:33:38	2016-07-26 17:41:06	2.48	1.21	7.46667	19.9286	0.970556
723	Sandveld	2012-09-19	2016-07-26 17:38:47	2016-07-26 17:51:01	7.94	3.72	12.2333	38.9428	1.01972
726	Sandveld	2013-04-11	2016-07-26 17:40:28	2016-07-26 18:39:33	8.3	2.61	59.0833	8.42877	0.798056
727	Sandveld	2013-05-02	2016-07-26 17:47:34	2016-07-26 17:53:23	1.99	0.73	5.81667	20.5272	0.301667
723	Sandveld	2012-08-27	2016-07-26 17:48:28	2016-07-26 17:52:44	1.76	1.1	4.26667	24.75	0.619167
726	Sandveld	2013-04-24	2016-07-26 17:50:28	2016-07-26 17:59:14	1.13	0.79	8.76667	7.73384	0.385
723	Sandveld	2012-09-13	2016-07-26 17:52:27	2016-07-26 17:59:23	1.08	0.54	6.93333	9.34615	0.729167
723	Sandveld	2012-09-06	2016-07-26 17:56:06	2016-07-26 18:10:10	3.89	1.08	14.0667	16.5924	0.596111
723	Sandveld	2012-09-05	2016-07-26 17:56:54	2016-07-26 18:04:03	2.69	1.48	7.15	22.5734	0.5725
723	Sandveld	2012-08-27	2016-07-26 17:57:05	2016-07-26 18:03:24	1.59	0.96	6.31667	15.1029	0.475556
723	Sandveld	2012-09-04	2016-07-26 17:57:10	2016-07-26 17:59:32	1.16	0.51	2.36667	29.4085	0.5575
723	Sandveld	2012-09-19	2016-07-26 17:58:13	2016-07-26 18:24:53	10.81	2.63	26.6667	24.3225	0.695833
723	Sandveld	2012-09-13	2016-07-26 18:01:47	2016-07-26 18:58:39	5.41	1.55	56.8667	5.70809	0.573611
726	Sandveld	2013-05-03	2016-07-26 18:04:43	2016-07-26 18:06:46	2.65	1.3	2.05	77.561	0.000555556
723	Sandveld	2012-09-03	2016-07-26 18:06:46	2016-07-26 18:16:38	1.76	1.05	9.86667	10.7027	0.387222
723	Sandveld	2012-08-27	2016-07-26 18:07:40	2016-07-26 18:09:48	1.28	0.93	2.13333	36	0.299167
726	Sandveld	2013-05-03	2016-07-26 18:08:44	2016-07-26 18:14:23	1.67	0.47	5.65	17.7345	0
723	Sandveld	2012-09-02	2016-07-26 18:13:42	2016-07-26 18:18:46	1.99	1.01	5.06667	23.5658	0.261389
723	Sandveld	2012-08-30	2016-07-26 18:14:15	2016-07-26 18:22:53	2.39	1.41	8.63333	16.61	0.220833
723	Sandveld	2012-09-11	2016-07-26 18:16:17	2016-07-26 18:22:08	1.45	0.6	5.85	14.8718	0.311389
726	Sandveld	2013-04-12	2016-07-26 18:16:37	2016-07-26 18:18:46	1.15	0.4	2.15	32.093	0.175278
723	Sandveld	2012-08-27	2016-07-26 18:18:45	2016-07-26 18:22:53	1.48	0.91	4.13333	21.4839	0.114444
723	Sandveld	2012-08-29	2016-07-26 18:25:18	2016-07-26 18:29:14	1.77	1.43	3.93333	27	0.0263889
723	Sandveld	2012-08-26	2016-07-26 18:29:21	2016-07-26 18:43:20	2.52	1.53	13.9833	10.8129	0
723	Sandveld	2012-09-14	2016-07-26 18:29:38	2016-07-26 18:31:54	1.43	0.96	2.26667	37.8529	0.12
723	Sandveld	2012-09-17	2016-07-26 18:30:16	2016-07-26 18:44:40	5.78	2.28	14.4	24.0833	0.140556
723	Sandveld	2012-09-19	2016-07-26 18:32:05	2016-07-26 18:46:46	7.28	2.2	14.6833	29.748	0.131389
723	Sandveld	2012-09-16	2016-07-26 18:42:28	2016-07-26 18:51:57	2.26	0.78	9.48333	14.2988	0
723	Sandveld	2012-09-20	2016-07-26 18:43:50	2016-07-26 18:51:49	1.03	0.65	7.98333	7.74113	0
723	Sandveld	2012-09-14	2016-07-26 18:51:19	2016-07-26 18:58:00	1.04	0.69	6.68333	9.33666	0
723	Sandveld	2012-09-19	2016-07-26 18:51:49	2016-07-26 19:10:29	3.65	1.63	18.6667	11.7321	0
